# Supplementary material for: Chromosome-level genome assembly of chub mackerel (Scomber japonicus) from the Indo-Pacific Ocean
Source: Sci Data. 2023 Dec 8;10:880. doi: 10.1038/s41597-023-02782-z (PMC10709322; doi:10.1038/s41597-023-02782-z)
Supplement: Supplementary file 1 — Supplementary Table S1 [file 41597_2023_2782_MOESM1_ESM.xlsx]

## Sheet: SupplementaryTableS1
Supplementary table S1. Geographical occurrences retrieved from Ocean Biodiversity Information System (OBIS) database.
Dataset name	Citation	Citation ID	License	Records
Marine and Coastal Management - Linefish Dataset (AfrOBIS)	Marine and Coastal Management - Linefish Dataset		This work is licensed under a Creative Commons Attribution (CC-BY) 4.0 License	22989
Ocean Salmon Program - Barkley Sound Juvenile Salmon Study from 1987 to 1994	Fisheries and Oceans Canada . (2021): Ocean Salmon Program - Barkley Sound Juvenile Salmon Study from 1987 to 1994. v1.4. Fisheries and Oceans Canada. Dataset/Samplingevent. http://ipt.iobis.org/obiscanada/resource?r=osp_barkley-sound_juvenile-salmon&v=1.4		This work is licensed under a Creative Commons Attribution (CC-BY) 4.0 License	6406
Marine and Coastal Management - Demersal Surveys (AfrOBIS)	Marine and Coastal Management - Demersal Surveys		This work is licensed under a Creative Commons Attribution (CC-BY) 4.0 License	1687
Fishbase occurrences hosted by GBIF-Sweden	Froese, R. and D. Pauly. Editors. 200x. FishBase. World Wide Web electronic publication. www.fishbase.org, version (xx/200x).			831
FishNet2 Marine Data	Fishnet2 Portal, http://www.fishnet2.net, [Access date]		This work is licensed under a Creative Commons Attribution (CC-BY) 4.0 License	477
Northeast Fisheries Science Center Bottom Trawl Survey Data			To the extent possible under law, the publisher has waived all rights to these data and has dedicated them to the Public Domain (CC0 1.0)	241
Fish and marine invertebrates from the Israeli Eastern Mediterranean Sea	Edelist, D., Rilov, G., Golani, D., Carlton, J.T. & Spanier, E. (2020) Fish and marine invertebrates from the Israeli Eastern Mediterranean Sea.		To the extent possible under law, the publisher has waived all rights to these data and has dedicated them to the Public Domain (CC0 1.0)	178
ICES French Southern Atlantic Bottom Trawl Survey for commercial fish species	Fish trawl survey: ICES French Southern Atlantic Bottom Trawl Survey for commercial fish species. ICES Database of trawl surveys (DATRAS). The International Council for the Exploration of the Sea, Copenhagen. 2010. Online source: http://ecosystemdata.ices.dk.		This work is licensed under a Creative Commons Attribution (CC-BY) 4.0 License	165
Shorefishes of the Tropical Eastern Pacific Online Information System (SFTEP)			This work is licensed under a Creative Commons Attribution (CC-BY) 4.0 License	128
Angolan Trawl Survey Data	Angolan Survey Data, Instituto Nacional de Investigação Pesqueira (INIP)(National Fishing Research Institute) (2014). Published by AfrOBIS; consulted via iOBIS.		This [DATA(BASE)-NAME] is made available under the Open Data Commons Attribution License: http://www.opendatacommons.org/licenses/by/1.0/.	97
DFO Pacific: Ocean Salmon Program - Ricker Beam Trawl Juvenile Salmon Study (1990-1993)	Patten B (2021): DFO Pacific: Ocean Salmon Program - Ricker Beam Trawl Juvenile Salmon Study (1990-1993). v1.5. Fisheries and Oceans Canada. Dataset/Samplingevent. http://ipt.iobis.org/obiscanada/resource?r=rickerbeam&v=1.5		This work is licensed under a Creative Commons Attribution (CC-BY) 4.0 License	90
National Museum of Natural History Vertebrate Zoology Fishes Collections	National Museum of Natural History, Smithsonian Institution NMNH Fishes Collection Database. National Museum of Natural History, Smithsonian Institution, 10th and Constitution Ave. N.W., Washington, DC 20560-0193, 2007.		This work is licensed under a Creative Commons Attribution (CC-BY) 4.0 License	55
Historical landings from the Trieste (Italy) fish market between 1902 and 1968	National Institute of Oceanography and Experimental Geophysics (OGS), Italy; Italian National Institute for Environmental Protection and Research (ISPRA), Italy; (2017): Historical landings from the Trieste (Italy) fish market between 1902 and 1968 https://dx.doi.org/10.14284/291	https://dx.doi.org/10.14284/291	This work is licensed under a Creative Commons Attribution (CC-BY) 4.0 License	52
Rockfish Recruitment and Ecosystem Assessment Survey, Catch Data			To the extent possible under law, the publisher has waived all rights to these data and has dedicated them to the Public Domain (CC0 1.0)	49
Occurrence records of southern African aquatic biodiversity	SAIAB (2016): Specimen-records of preserved specimens in the National Collection of Fishes of South Africa. v1.2. The South African Institute for Aquatic Biodiversity. Dataset/Occurrence. http://ipt.saiab.ac.za/resource?r=saiab&v=1.2		This work is licensed under a Creative Commons Attribution (CC-BY) 4.0 License	46
The fishes collection (IC) of the Muséum national d'Histoire naturelle (MNHN - Paris)	Gicim data base, Pruvost P. Causse R., 2009 http://doi.org/10.15468/tm7whu	http://doi.org/10.15468/tm7whu	This work is licensed under a Creative Commons Attribution (CC-BY) 4.0 License	41
Ecoscope tuna bycatch observer data	Cauquil, P., Barde, J., Rodriguez, C., Chassot, E., Chavance, P. 2012. Ecoscope tuna bycatch observer data. Institut de Recherche pour le Developpement (IRD). https://doi.org/10.15468/23m361	https://doi.org/10.15468/23m361	This work is licensed under a Creative Commons Attribution (CC-BY) 4.0 License	39
Southeast Area Monitoring and Assessment Program (SEAMAP) South Atlantic				39
MARMAP Yankee Trawl 1990-2009	Marcel Reichert, 2010, MARMAP Yankee Trawl 1990-2009, SCDNR/NOAA MARMAP Program, SCDNR MARMAP Aggregate data surveys, The Marine Resources Monitoring, Assessment, and Prediction (MARMAP) Program, Marine Resources Research Institute, South Carolina Department of Natural Resources, P. O. Box 12559, Charleston SC 29422-2559, U.S.A. Retrieve from http://obisusa.nbii.gov		Restricted	36
CAS Ichthyology (ICH)	Catania D (2023): CAS Ichthyology (ICH). v150.357. California Academy of Sciences. Dataset/Occurrence. http://ipt.calacademy.org:8080/resource?r=ich&v=150.357		To the extent possible under law, the publisher has waived all rights to these data and has dedicated them to the Public Domain (CC0 1.0)	35
ECNASAP - East Coast North America Strategic Assessment	Brown S.K.R., Zwanenburg K., Branton R. (2005). ECNASAP - East Coast North America Strategic Assessment. Version 1 In OBIS Canada Digital Collections. Bedford Institute of Oceanography, Dartmouth, NS, Canada. Published by OBIS, Digital http://www.iobis.org/. Accessed on –INSERT DATE	http://iobis.org/mapper/?resource_id=38	This work is licensed under a Creative Commons Attribution (CC-BY) 4.0 License	32
Italian official Adriatic (Mediterranean Sea) landings between 1953 and 2012	National Institute of Oceanography and Experimental Geophysics (OGS), Italy; Italian National Institute for Environmental Protection and Research (ISPRA), Italy; (2017): Italian official Adriatic (Mediterranean Sea) landings between 1953 and 2012 https://dx.doi.org/10.14284/395	https://dx.doi.org/10.14284/395	This work is licensed under a Creative Commons Attribution (CC-BY) 4.0 License	32
Zooplankton of Lebanon	Lakkis S., 2011. Le Zooplancton Marin du Liban (Méditerranée orientale): Biologie, Biodiversité, Biogéographie. Publ.Université Libanaise, Beirut, Lebanon,No 23:566p.		This work is licensed under a Creative Commons Attribution (CC-BY) 4.0 License	28
DFO Pacific Groundfish Synoptic Trawl Surveys - Queen Charlotte Sound	Cornthwaite M (2020): DFO Pacific Groundfish Synoptic Trawl Surveys - Queen Charlotte Sound. v1.2. Fisheries and Oceans Canada. Dataset/Samplingevent. http://ipt.iobis.org/obiscanada/resource?r=qcs&v=1.2		This work is licensed under a Creative Commons Attribution (CC-BY) 4.0 License	27
Historical landings from the Rijeka (Croatia) fish market between 1914 and 1932	National Institute of Oceanography and Experimental Geophysics (OGS), Italy; Italian National Institute for Environmental Protection and Research (ISPRA), Italy; (2017): Historical landings from the Rijeka (Croatia) fish market between 1914 and 1932 https://dx.doi.org/10.14284/290	https://dx.doi.org/10.14284/290	This work is licensed under a Creative Commons Attribution (CC-BY) 4.0 License	19
Programa de Observadores a Bordo (POBCh) de la Secretaria de Pesca de la Provincia del Chubut, Argentina . Observer On board Program -Fisheries Secretariat of the Province of Chubut-Argentina (OOBPPCh)	Góngora M E (2015): Programa de Observadores a Bordo (POBCh) de la Secretaria de Pesca de la Provincia del Chubut, Argentina . Observer On board Program -Fisheries Secretariat of the Province of Chubut-Argentina (OOBPPCh). v1.5. ArOBIS Centro Nacional Patagónico. Dataset/Occurrence. http://arobis.cenpat-conicet.gob.ar:8081/resource?r=argentina-secretariapesca&v=1.5		This work is licensed under a Creative Commons Attribution Non Commercial (CC-BY-NC) 4.0 License	18
MARMAP Isaacs-Kidd Midwater Trawl 1990-2009	Marcel Reichert, 2010, MARMAP Isaacs-Kidd Midwater Trawl 1990-2009, SCDNR/NOAA MARMAP Program, SCDNR MARMAP Aggregate data surveys, The Marine Resources Monitoring, Assessment, and Prediction (MARMAP) Program, Marine Resources Research Institute, South Carolina Department of Natural Resources, P. O. Box 12559, Charleston SC 29422-2559, U.S.A.Retrieved from http://www.usgs.gov/obis-usa/		Restricted	16
Biological Reference Collections ICM CSIC	Olivas González F J (2016): Biological Reference Collections ICM CSIC. Institute of Marine Sciences (ICM-CSIC). https://dx.doi.org/10.15470/qlqqdx	https://dx.doi.org/10.15470/qlqqdx	This work is licensed under a Creative Commons Attribution Non Commercial (CC-BY-NC) 4.0 License	16
Fish collection of National Museum of Nature and Science	Nakae M, Shinohara G (2018). Fish collection of National Museum of Nature and Science. National Museum of Nature and Science, Japan. Occurrence dataset https://doi.org/10.15468/w3dzv1 accessed via GBIF.org on yyyy-mm-dd.		This work is licensed under a Creative Commons Attribution (CC-BY) 4.0 License	16
Biodiversity Research Museum, Academia Sinica, Taiwan	TELDAP, Biodiversity Research Museum, Academia Sinica, Taiwan (accessed through GBIF data portal, http://data.gbif.org/datasets/resource/9093, yyyy-mm-dd)		Unrestricted	16
SeamountsOnline			This work is licensed under a Creative Commons Attribution (CC-BY) 4.0 License	15
Canadian Museum of Nature Fish Collection	Khidas K (2023): Canadian Museum of Nature Fish Collection. v1.128. Canadian Museum of Nature. Dataset/Occurrence. http://ipt.nature.ca/resource?r=cmn_fish&v=1.128		This work is licensed under a Creative Commons Attribution (CC-BY) 4.0 License	15
National Institute of Marine Sciences and Technologies - Trawling surveys	National Institute of Marine Sciences and Technologies, Republic of Tunisia Trawling Surveys. Republic of Tunisia.		This work is licensed under a Creative Commons Attribution (CC-BY) 4.0 License	14
BOLD Public Fish Data			This work is licensed under a Creative Commons Attribution (CC-BY) 4.0 License	13
Demersal and pelagic species of fish and squid from the Patagonian shelf	Eder E B, Marin M R, Lewis M N (2015): Demersal and pelagic species of fish and squid from the Patagonian shelf. v1.7. ArOBIS Centro Nacional Patagónico. Dataset/Samplingevent. http://arobis.cenpat-conicet.gob.ar:8081/resource?r=argentina-fishes&v=1.7		This work is licensed under a Creative Commons Attribution Non Commercial (CC-BY-NC) 4.0 License	12
World Ocean Database 2009	Baranova, O.K, T.D. O'Brien, T.P. Boyer and I.V. Smolyar (2009). Plankton data. Chapter 16 in Boyer, T. P., J. I. Antonov , O. K. Baranova, H. E. Garcia, D. R. Johnson, R. A. Locarnini, A. V. Mishonov, T. D. O'Brien, D. Seidov, I. V. Smolyar, M. M. Zweng, 2009. World Ocean Database 2009. S. Levitus, Ed., NOAA Atlas NESDIS 66, U.S. Gov. Printing Office, Wash., D.C., 216 pp., DVDs		This work is licensed under a Creative Commons Attribution (CC-BY) 4.0 License	12
TU_Fish	Bakis Y (2021): TU_Fish. v1.1. No organization. Dataset/Occurrence. https://bgnn.tulane.edu/ipt/resource?r=tu_fish&v=1.1		This work is licensed under a Creative Commons Attribution (CC-BY) 4.0 License	12
iziko South African Museum - Fish Collection	iziko South African Museum - Fish Collection		Restricted	11
Taiwan bottom trawl survey			Unrestricted	9
MARMAP Fly Net 1990-2009	Marcel Reichert, 2010, MARMAP Fly Net 1990-2009, SCDNR/NOAA MARMAP Program, SCDNR MARMAP Aggregate data surveys, The Marine Resources Monitoring, Assessment, and Prediction (MARMAP) Program, Marine Resources Research Institute, South Carolina Department of Natural Resources, P. O. Box 12559, Charleston SC 29422-2559, U.S.A.Retrieved from http://www.usgs.gov/obis-usa/		Restricted	9
dem_datasurv_mau	EL Vally, Y. 2016. Demersal stock assessment survey data in the Mauritanian EEZ on board the O / V AL AWAM during the cold season 2016.		This work is licensed under a Creative Commons Attribution Non Commercial (CC-BY-NC) 4.0 License	9
Rare marine fishes taken in Irish waters from 1786 to 2008	National Biodiversity Data Centre: Rare marine fishes taken in Irish waters from 1786 to 2008, 2013-06-18. Accessed via http://www.gbif.org/dataset/870afa50-180e-4153-b1b7-ec437ede20cb on yyyy-mm-dd https://doi.org/10.15468/yvsxdp	https://doi.org/10.15468/yvsxdp	This work is licensed under a Creative Commons Attribution (CC-BY) 4.0 License	8
UWFC Ichthyology Collection	University of Washington Ichthyology Collection (UWFC)		To the extent possible under law, the publisher has waived all rights to these data and has dedicated them to the Public Domain (CC0 1.0)	8
MARMAP Neuston Nets 1990-2009	Marcel Reichert, 2010, MARMAP Neuston Nets 1990-2009, SCDNR/NOAA MARMAP Program, SCDNR MARMAP Aggregate data surveys, The Marine Resources Monitoring, Assessment, and Prediction (MARMAP) Program, Marine Resources Research Institute, South Carolina Department of Natural Resources, P. O. Box 12559, Charleston SC 29422-2559, U.S.A.Retrieved from http://www.usgs.gov/obis-usa/		Restricted	8
NOAA Southeast Fishery Science Center (SEFSC) Commercial Pelagic Observer Program (POP) Data	Southeast Fisheries Science Center, National Oceanic and Atmospheric Administration (year). NOAA Southeast Fishery Science Center (SEFSC) Commercial Pelagic Observer Program (POP) Data. Consulted on http://www.iobis.org on [date].			8
Pelagic and Demersal Fish Database I, REVIZEE South Area (WSAOBIS)	(2018): Pelagic and Demersal Fish Database I, REVIZEE South Area (WSAOBIS). v2.0. Tropical and Subtropical Western South Atlantic OBIS. Dataset/Occurrence. http://doi.org/10.25607/a3xbkd	http://doi.org/10.25607/a3xbkd	Unrestricted	8
KOBIS database				7
MARMAP Bongo Nets 1990-2009	Marcel Reichert, 2010, MARMAP Bongo Nets 1990-2009, SCDNR/NOAA MARMAP Program, SCDNR MARMAP Aggregate data surveys, The Marine Resources Monitoring, Assessment, and Prediction (MARMAP) Program, Marine Resources Research Institute, South Carolina Department of Natural Resources, P. O. Box 12559, Charleston SC 29422-2559, U.S.A.Retrieved from http://www.usgs.gov/obis-usa/		Restricted	6
KUBI Ichthyology Tissue Collection			This work is licensed under a Creative Commons Attribution (CC-BY) 4.0 License University of Kansas Biodiversity Institute Data Publication and Use Norms	6
CSIRO, Soviet Fishery Data, Australia, 1965-1978	CSIRO - Soviet Fishery surveys in Australian waters 1965-78	CSIRO:SOVIET_FISHERY_1965_1978	This work is licensed under a Creative Commons Attribution Non Commercial (CC-BY-NC) 4.0 License	6
Ichthyology Collection - Royal Ontario Museum			This work is licensed under a Creative Commons Attribution Non Commercial (CC-BY-NC) 4.0 License	6
Fish specimens	ROM Fish Collection (accessed through GBIF data portal, http://data.gbif.org/datasets/resource/660, 2012-01-20) http://doi.org/10.15468/syisbx	http://doi.org/10.15468/syisbx	Unrestricted	6
KUBI Ichthyology Tissue Collection	University of Kansas Biodiversity Institute Ichthyology Collection		This work is licensed under a Creative Commons Attribution (CC-BY) 4.0 License	6
Marine and Coastal Research Institute - INVEMAR, Colombia,IABIN	INVEMAR. SIBM en línea: Sistema de Información sobre Biodiversidad Marina. Santa Marta: Instituto de investigaciones Marinas y Costeras José Benito Vives de Andréis,. http://www.invemar.org.co/siam/sibm/index.htm		Restricted	6
HMAP Dataset 18: Colombian Caribbean Sea	C.B. García and L.O. Duarte, 'Columbian Caribbean Sea', in J.H. Nicholls (comp.) HMAP Data Pages (https://oceanspast.org/hmap_db.php)		This work is licensed under a Creative Commons Attribution (CC-BY) 4.0 License	5
Pacific Multispecies Small Mesh Bottom Trawl Survey	Flemming R (2013): Pacific Multispecies Small Mesh Bottom Trawl Survey. v2.4. Fisheries and Oceans Canada. Dataset/Samplingevent. http://iobis.org/mapper/?resource_id=261	http://iobis.org/mapper/?resource_id=261	This work is licensed under a Creative Commons Attribution (CC-BY) 4.0 License	5
KUBI Ichthyology Collection			http://creativecommons.org/licenses/by/4.0/deed.en_US and http://biodiversity.ku.edu/research/university-kansas-biodiversity-institute-data-publication-and-use-norms	5
Zooplankton and Ichthyoplankton of the North Western Portuguese Coast in May 2002	Dos Santos, A.; Marraccini, A.; Stehle, M.J.; Lourenço, P.; Pires, R.; Queiroga, H. (2017). Zooplankton and Ichthyoplankton of the North Western Portuguese Coast in May 2002 https://dx.doi.org/10.14284/465	https://dx.doi.org/10.14284/465	This work is licensed under a Creative Commons Attribution Non Commercial (CC-BY-NC) 4.0 License	5
KUBI Ichthyology Collection	University of Kansas Biodiversity Institute Ichthyology Collection		This work is licensed under a Creative Commons Attribution (CC-BY) 4.0 License	5
Underwater fish visual census in the Azores from 1997 to 2015	Afonso P; Institute of Marine Research (IMAR - Azores), Portugal; Department of Oceanography and Fisheries (DOP) - UAc, Portugal (2016): Underwater fish visual census in the Azores from 1997 to 2015. https://dx.doi.org/10.14284/210	https://dx.doi.org/10.14284/210	This work is licensed under a Creative Commons Attribution (CC-BY) 4.0 License	5
University of Costa Rica (UCR) Fish Database	Myrna López and William Bussing (1964): Museum of Zoology, Biology Department, University of Costa Rica		Unrestricted	4
Historical landings from the Venice (Italy) fish market between 1905 and 1927	National Institute of Oceanography and Experimental Geophysics (OGS), Italy; Italian National Institute for Environmental Protection and Research (ISPRA), Italy; (2017): Historical landings from the Venice (Italy) fish market between 1905 and 1927 https://dx.doi.org/10.14284/288	https://dx.doi.org/10.14284/288	This work is licensed under a Creative Commons Attribution (CC-BY) 4.0 License	4
COLETA - IMAR/DOP-Uac reference collection from 1977 to 2012	Institute of Marine Research (IMAR - Azores), Portugal; Department of Oceanography and Fisheries (DOP) - UAC, Portugal (2015): COLETA - IMAR/DOP-Uac reference collection from 1977 to 2012. https://dx.doi.org/10.14284/23	https://dx.doi.org/10.14284/23	This work is licensed under a Creative Commons Attribution (CC-BY) 4.0 License	3
Diveboard - Scuba diving citizen science observations	Diveboard - Scuba diving citizen science observations. Online at http://www.diveboard.com and http://ipt.diveboard.com/resource.do?r=diveboard-occurrences. https://dx.doi.org/10.15468/tnjrgy	https://dx.doi.org/10.15468/tnjrgy	To the extent possible under law, the publisher has waived all rights to these data and has dedicated them to the Public Domain (CC0 1.0)	3
HMAP Dataset 15: Galapagos Marine Reserve, Ecuador III	M. Castrejón and J. Moreno, 'HMAP Dataset 15: Galapagos Marine Reserve, Ecuador III', in J.H. Nicholls (comp.) HMAP Data Pages (https://oceanspast.org/hmap_db.php)		This work is licensed under a Creative Commons Attribution (CC-BY) 4.0 License	3
Ocean Genome Legacy Collection	Accession ID OGL-#####. The Ocean Genome Legacy Center. Northeastern University. Published on the web at ogl.northeastern.edu/catalog.		This work is licensed under a Creative Commons Attribution (CC-BY) 4.0 License	3
IndOBIS Dataset (16001-18000)	Indian Ocean Biodiversity Information System (IndOBIS)- Distribution records of marine organisms from the Indian Ocean.		This work is licensed under a Creative Commons Attribution (CC-BY) 4.0 License	3
IndOBIS, Indian Ocean Node of OBIS	Chavan, VIshwas and C. T. Achuthankutty (editors), IndOBIS Catalogue of Life, Available at http://www.indobis.org/, Retrived day, date, year			3
Northeast Area Monitoring and Assessment Program Near Shore Trawl Survey (NEAMAP)			To the extent possible under law, the publisher has waived all rights to these data and has dedicated them to the Public Domain (CC0 1.0)	3
NOAA AFSC North Pacific Groundfish Observer			To the extent possible under law, the publisher has waived all rights to these data and has dedicated them to the Public Domain (CC0 1.0)	2
Incidental catch at British Columbia marine finfish aquaculture sites	Aquaculture Management Division . (2020): Incidental catch at British Columbia marine finfish aquaculture sites. v1.7. Fisheries and Oceans Canada. Dataset/Samplingevent. http://ipt.iobis.org/obiscanada/resource?r=incidental_catch_at_bc_marine_finfish_aquaculture_sites&v=1.7		This work is licensed under a Creative Commons Attribution (CC-BY) 4.0 License	2
Demersal and mega-benthic species from the MEDITS (Mediterranean International Trawl Survey) project on the Spanish continental shelf between 1994 and 2009	Massuti, Enric; García, Cristina; Guijarro, Beatriz; Quetglas, Antoni; Gil de Sola, Luis; Instituto Español de Oceanografía (IEO); Spain; (2017): Demersal and mega-benthic species from the MEDITS (Mediterranean International Bottom Trawl Survey) program at the Spanish continental shelf and upper slope between 1994 and 2009. https://dx.doi.org/10.14284/420	https://dx.doi.org/10.14284/420	This work is licensed under a Creative Commons Attribution (CC-BY) 4.0 License	2
National Taiwan Museum	TELDAP, National Taiwan Museum (accessed through GBIF data portal, http://data.gbif.org/datasets/resource/9098, yyyy-mm-dd) http://doi.org/10.15468/mpqvtt	http://doi.org/10.15468/mpqvtt	Unrestricted	2
Pelagic and Demersal Fish Database II, REVIZEE South Area (WSAOBIS)	(2018): Pelagic and Demersal Fish Database II, REVIZEE South Area (WSAOBIS). v2.0. Tropical and Subtropical Western South Atlantic OBIS. Dataset/Occurrence. http://doi.org/10.25607/vucmt6	http://doi.org/10.25607/vucmt6	Unrestricted	1
demersal_species_guinea_eez	Camara M.L (CNSHB) ,Konaté.D (ISSMV/D) ,Barry .M.B (UGAN),-Campagne d'évaluation démersale, 2002.		This work is licensed under a Creative Commons Attribution Non Commercial (CC-BY-NC) 4.0 License	1
Trawl-survey data from the “expedition Hvar” in the Adriatic Sea (Mediterranean) collected in 1948-1949	National Institute of Oceanography and Experimental Geophysics (OGS); Italian National Institute for Environmental Protection and Research (ISPRA), Italy; (2017): Trawl-survey data from the “expedition Hvar” in the Adriatic Sea (Mediterranean) collected in 1948-1949. https://dx.doi.org/10.14284/285	https://dx.doi.org/10.14284/285	This work is licensed under a Creative Commons Attribution (CC-BY) 4.0 License	1
Previous Fisheries REVIZEE Program	(2018): Previous Fisheries REVIZEE Program. v2.0. Tropical and Subtropical Western South Atlantic OBIS. Dataset/Occurrence. http://doi.org/10.25607/fkn6ys	http://doi.org/10.25607/fkn6ys	Unrestricted	1
Marine records from Pembrokeshire Marine Species Atlas	Dale Rostron. Marine records from Pembrokeshire Marine Species Atlas. Countryside Council for Wales, Gwynedd, UK. https://doi.org/10.15468/42yudm	https://doi.org/10.15468/42yudm	This work is licensed under a Creative Commons Attribution (CC-BY) 4.0 License	1
Fish Species Observed in the Hawaii Exclusive Economic Zone from the 1750s through 2003	Mundy, Bruce. 2004. Fish Species Observed in the Hawaiian Exclusive Economic Zone from the 1750s through 2003 (NODC Accession 0001486). NOAA/NMFS. http://www.nodc.noaa.gov.		This work is licensed under a Creative Commons Attribution (CC-BY) 4.0 License	1
Guinea fish dataset 1985-1987	Fishes FAO D'identification des especes pour les besoins de la peche Atlantique centre-est. Zones de peche 34,37 (en partie). 1981. Ottawa: OAA, Min. des peches et des oceans. V. 1-5. —3: Poissons osseux. 1964 p. V. 4: Poissons osseux. Chimères, Requins. 150 p. V. 5: Requins. Poisson batoides. Hemards et langoustes. P. 1-29.		This [DATA(BASE)-NAME] is made available under the Open Data Commons Attribution License: http://www.opendatacommons.org/licenses/by/1.0/.	1
Coleção Ictiológica (MNRJ), Museu Nacional (MN), Universidade Federal do Rio de Janeiro(UFRJ)			This work is licensed under a Creative Commons Attribution Non Commercial (CC-BY-NC) 4.0 License	1
REVIZEE Central Coast Deep Ocean	Fabio Lang da Silveira and Rubens M. Lopes REVIZEE deep ocean fauna along the Brazilian Central Coast (OBIS South America, BRAZIL). In: REVIZEE Document Series . WSAOBIS, São Paulo, 24 December 2009, Version 1		This work is licensed under a Creative Commons Attribution (CC-BY) 4.0 License	1
MARMAP Kali Pole 1990-2009	Marcel Reichert, 2010, MARMAP Kali Pole 1990-2009, SCDNR/NOAA MARMAP Program, SCDNR MARMAP Aggregate data surveys, The Marine Resources Monitoring, Assessment, and Prediction (MARMAP) Program, Marine Resources Research Institute, South Carolina Department of Natural Resources, P. O. Box 12559, Charleston SC 29422-2559, U.S.A.Retrieved from http://www.usgs.gov/obis-usa/		Restricted	1
Marine fish species in Benin EEZ	C Adje (2014); Marine fish species in Benin EEZ; (Benin Oceanographic and Fisheries Research Centre (CRHOB); Dataset published by AfrOBIS; consulted via iOBIS		This [DATA(BASE)-NAME] is made available under the Open Data Commons Attribution License: http://www.opendatacommons.org/licenses/by/1.0/.	1
Marine Fishes from Archipielago los Roques, Venezuela	Rodriguez B., Cervigon F., Martin F., Tavares R. & Alcala A. (2021): Marine Fishes from Archipielago los Roques, Venezuela. v1.6. Caribbean OBIS Node. Dataset/Occurrence.		This work is licensed under a Creative Commons Attribution Non Commercial (CC-BY-NC) 4.0 License	1
Marine Recorder Snapshot extract of surveys entered by NRW	Natural Resources Wales (NRW) (2021): Marine Recorder Snapshot extract of surveys entered by NRW. v2.0. Marine Biological Association. Dataset/Samplingevent https://doi.org/10.17031/b3efts	https://doi.org/10.17031/b3efts	This work is licensed under a Creative Commons Attribution (CC-BY) 4.0 License	1
Ecoscope Observation Database	Cauquil, P., Barde, J., Rodriguez, C., Chassot, E., Chavance, P. 2012. Ecoscope Observation Database. Institut de Recherche pour le Developpement (IRD). https://doi.org/10.15468/dz1kk0	https://doi.org/10.15468/dz1kk0	This work is licensed under a Creative Commons Attribution (CC-BY) 4.0 License	1
