# Supplementary material for: Chromosome-level genome assembly of chub mackerel (Scomber japonicus) from the Indo-Pacific Ocean
Source: Sci Data. 2023 Dec 8;10:880. doi: 10.1038/s41597-023-02782-z (PMC10709322; doi:10.1038/s41597-023-02782-z)
Supplement: Supplementary file 2 — Supplementary Table S2 [file 41597_2023_2782_MOESM2_ESM.xlsx]

## Sheet: Sheet1
Supplementary table S2. Comparisons between estimated and assembled genome sizes of precedent HiFi genomes in fish.
Scholar name	Estimated genome size (Mb)	Assembled genome size (Mb)	Estimated/assembled genome size	Reference
Siphamia tubifer	948	1201	0.79	https://doi.org/10.1093/gbe/evac044
Cebidichthys violaceus	495	576	0.86	https://doi.org/10.1093/jhered/esac054
Embiotoca jacksoni	566	635	0.89	https://doi.org/10.1093/jhered/esac034
Clinocottus analis	485	539	0.9	https://doi.org/10.1093/jhered/esac055
Campylomormyrus compressirostris	799	862	0.93	https://doi.org/10.1186/s12864-023-09196-6
Charina bottae	1778	1805	0.99	https://doi.org/10.1093/jhered/esac048
Phrynosoma blainvillii	2187	2210	0.99	https://doi.org/10.1093/jhered/esad032
