# Supplementary material for: Chromosome-level genome assembly of chub mackerel (Scomber japonicus) from the Indo-Pacific Ocean
Source: Sci Data. 2023 Dec 8;10:880. doi: 10.1038/s41597-023-02782-z (PMC10709322; doi:10.1038/s41597-023-02782-z)
Supplement: Supplementary file 3 — Supplementary Table S3 [file 41597_2023_2782_MOESM3_ESM.xlsx]

## Sheet: SupplementaryTableS3
Supplementary table S3. Assembly and evaluation statistics of intermediates and final genome assembly of chub mackerel (fScoJap1).
		c1	c2	p1	p2	s	GenBank (GCA_027409825.1)	RefSeq (GCF_027409825.1)
QUAST	Total length (bp)	1,560,614,512	95,522,298	832,401,085	778,794,310	832,988,085	828,697,720	828,681,152
	Contigs (scaffolds)	4,037	723	1,922	2,156	762	361	360
	Contigs (scaffolds) ≥ 1,000 bp	4,036	723	1,922	2,156	762	361	360
	Estimated reference length (bp)	688,600,335
	GC content	40.03%	39.74%	40.02%	39.93%	40.02%	40.01%	40.01%
	N50 (bp)	4,041,932	1,269,331	5,024,282	2,259,549	22,224,178	34,636,535	34,636,535
	L50	105	24	44	88	16	11	11
	N's per 100 kbp	0.00	0.00	0.00	0.00	70.47	78.09	78.09
BUSCO	Single-copy	468	-	3,494	-	-	3,537	3,537
	Duplicated	3,095	-	64	-	-	34	34
	Fragmented	24	-	35	-	-	27	27
	Missing	33	-	47	-	-	42	42
	Total groups searched	3,640
Merqury	k-mers in assembly, not in dataset	51,876	2,515	29,325	22,358	3,930,000,094	29,184	29,184
		54,391		51,683
	k-mers in assembly	1,560,533,772	95,507,838	832,362,645	778,751,190	41,016,952,872	828,011,960	827,995,412
		1,656,041,610		1,611,113,835
	QV	58.0052	59.0171	57.7529	58.6418	23.2014	57.751	57.751
		58.0576		58.1599
	Reliable k-mers in assembly	719,701,804	78,802,256	623,734,273	612,542,815	729,519,304	623,151,432	623,134,909
		728,740,149		727,369,643
	Total reliable k-mers	730,606,268	730,606,268	730,606,268	730,606,268	730,606,268	730,606,268	730,606,268
		730,606,268		730,606,268
	Completeness (%)	98.5075	10.7859	85.3721	83.8403	99.8512	85.2924	85.2901
		99.7446		99.557
