# Supplementary material for: Chromosome-level genome assembly of chub mackerel (Scomber japonicus) from the Indo-Pacific Ocean
Source: Sci Data. 2023 Dec 8;10:880. doi: 10.1038/s41597-023-02782-z (PMC10709322; doi:10.1038/s41597-023-02782-z)
Supplement: Supplementary file 4 — Supplementary Table S4 [file 41597_2023_2782_MOESM4_ESM.xlsx]

## Sheet: Sheet1
Supplementary Table S4. Status of 3,640 individual BUSCO genes in assemblies before purging (c1), after purging (p1) and after curation (RefSeq assembly).
c1	p1	RefSeq assembly	Gene count
Duplicated	Single	Single	3030
Single	Single	Single	463
Duplicated	Duplicated	Duplicated	33
Duplicated	Duplicated	Single	31
Missing	Missing	Missing	30
Fragmented	Fragmented	Fragmented	21
Single	Missing	Missing	12
Single	Fragmented	Single	6
Single	Fragmented	Fragmented	5
Fragmented	Fragmented	Single	3
Single	Missing	Single	2
Missing	Missing	Single	2
Duplicated	Single	Duplicated	1
Missing	Missing	Fragmented	1
Total			3640
